# Supplementary material for: 3D Flower-like Tin Monosulfide/Carbon Nanocomposite Anodes for Sodium-Ion Batteries
Source: Nanomaterials (Basel). 2022 Apr 14;12(8):1351. doi: 10.3390/nano12081351 (PMC9028553; doi:10.3390/nano12081351)
Supplement: Supplementary file 1 [file nanomaterials-12-01351-s001.zip]

Archive with 1 entries (1 files):
- nanomaterials-1637616-supplementary.pdf
